# Supplementary material for: COVID-19 as a Research Dynamic Transformer: Emerging Cross-Disciplinary and National Characteristics
Source: Front Big Data. 2021 Jul 26;4:631073. doi: 10.3389/fdata.2021.631073 (PMC8350321; doi:10.3389/fdata.2021.631073)
Supplement: Supplementary file 1 [file Table1.xlsx]

## Sheet: Supplementary Table1
Supplementary Table 1: Top 50 unique keywords in coronavirus research articles
	1996-2002	2003-2006	2007-2012	2013-2016	2017-2019	2020Jan-Aug
Number of articles	1189	3180	3083	3427	2551	42647
Viruses	1113	2646	2631	2705	1908	15166
RNA Viruses	1100	2611	2547	2596	1828	15154
Nidovirales	1058	2533	2349	2422	1705	15129
Coronaviridae	1051	2529	2337	2408	1697	15129
Coronavirus	1046	2508	2311	2336	1682	15126
Proteins	706		1742		910
Infections	655	2092	1894	2383	1707	17959
Virus Diseases	638	2041	1777	2259	1630	17939
RNA Virus Infections	602	1960	1608	2103	1506	17929
Nidovirales Infections	567	1901	1473	1972	1412	17914
Coronaviridae Infections	565	1899	1463	1963	1410	17914
Coronavirus Infections	551	1884	1436	1912	1406	17912
Cells	534		1039
Genetic Phenomena	518		1214		708
Betacoronavirus	506	1963	1270	1028	715	14995
Rodentia	491
Muridae	490
Murinae	471
Mice	459		550
Animal Diseases	446	432	838	1006	898
Hepatitis Viruses	414	212	301	132	59
Biochemical Phenomena	412		1035
Murine Hepatitis Virus	408	191	265	103	45	6
Cells, Cultured	379	625	784	478	423
Nucleic Acids, Nucleotides, and Nucleosides	369	704	698	494	342
Genetic Techniques	352	860	939	782	513	805
Viral Proteins	343	913	1064	705	502	507
Genetic Structures	333	624	599	442	290
Nucleic Acids	327	590	595	409	298
Immunologic Techniques	327	532	527	337	259	476
Molecular Structure	322	732	737	456	258
Clinical Laboratory Techniques	293				287	1767
Cell Line	291	554	689	410	402
Blood Proteins	290	570	497	385	309	919
Artiodactyla	280		286	601	603
Information Services	269	563	615	368	117
Documentation	269	560	614	367	115
Molecular Sequence Data	269	559	614	367	114	119
Globulins	268	540	437	358	293	670
Serum Globulins	268	539	436	358	292	668
Immunoproteins	267	533	437	363	295	768
Immunoglobulins	266	532	429	355	289	660
Microbiological Phenomena	264	412	680	684	534	734
RNA	263	451	482	372	270
Antibodies	259	525	421	349	286	638
Viral Structural Proteins	258	653	673	438	343	359
Animal Population Groups	256		410	272	190
Antigens	246	341	349	259	197
Membrane Proteins	233		630		378
Alphacoronavirus	230	196	432	525	539	49
RNA, Viral	222	358	361	290	203	329
SARS Virus	1	1743	926	301	115	576
Respiratory Tract Diseases		1617	911	696	346	17785
Respiratory Tract Infections	81	1591	866	659	322	17774
Severe Acute Respiratory Syndrome	1	1465	569	230	77	393
Viral Envelope Proteins	192	470	487	344	296	327
Nucleic Acid Amplification Techniques	185	453	450	400	276	585
Polymerase Chain Reaction	185	446	433	387	263	553
Antibodies, Viral	188	429	349	281	243	328
Glycoproteins	187	419	491
Disease Outbreaks	39	404	199	389	277	17576
Membrane Glycoproteins	167	390	447
Genome	195	382	349	326	231
Public Health Practice		374	200	301	201	2697
Membrane Fusion Proteins	131	360	367	273	266	304
Viral Fusion Proteins	131	360	367	273	266	304
Amino Acids, Peptides, and Proteins			1756		930
Biological Phenomena			542	677	521
Virus Physiological Phenomena	189	345	534	488	354	481
Middle East Respiratory Syndrome Coronavirus				625	500	165
Biological Evolution	48	208	350	391	304
Swine	160	67	174	375	459
Classification	35	180	327	359	285
Phylogeny	35	179	327	359	285
Asia				353	229
Health Care Quality, Access, and Evaluation					587	7365
Swine Diseases	86	43	126	309	364	27
Geographic Locations					351
Porcine epidemic diarrhea virus		3	83	297	341	20
Pathological Conditions, Signs and Symptoms					315	3023
Epithelial Cells	78	343	358	265	286
Eukaryota						17968
Animals						17967
Vertebrates						17947
Chordata						17947
Mammals						17939
Eutheria						17938
Primates						17845
Haplorhini						17843
Catarrhini						17842
Hominidae						17813
Humans						17812
Environment and Public Health						17778
Public Health						17773
Lung Diseases						17741
Pneumonia	8	53	47	74	33	17732
Pneumonia, Viral	4	21	24	52	22	17719
Epidemics			32	90	46	17440
Pandemics			25	54	22	17418
Investigative Techniques						7821
Persons						6534
Quality of Health Care						6323
Epidemiologic Methods						5576
Health Care Evaluation Mechanisms						5377
Health Care Facilities, Manpower, and Services					259	5026
Age Groups						4767
Health Services Administration						4571
Diagnosis						4197
Adult						3967
Therapeutics						3829
Male						3630
Diagnostic Techniques and Procedures						3356
Health Services						3141
Health Occupations						2771
*Italic numbers represent the number of appearances for keywords ranked in top 50

## Sheet: Supplementary Table 2
Supplementary Table 2: New entry of researchers after the occurrence of novel coronavirus infectious diseases
	With affiliations	Base years	Target years
		Author kinds (Author num)	Article num with at least one affiliation	Author kinds (Author num)	Num of articles covered (Percentage of articles covered by aurthors in base years)	Num of authors counted
Coronavirus	1998-2002 authors in 2003-2006 articles	878 (932)	2805	3137 (3299)	23 (0.8%)	23
	2008-2012 authors in 2013-2016 articles	2630 (2925)	3052	12905 (14907)	123 (4.0%)	175
	2015-2019 authors in 2020 articles	24745 (28927)	39804	217985 (232324)	369 (0.9%)	1084
Influenza	2014-2018 authors in 2019 artilces	131487 (154033)	5542	38090 (39383)	1364 (24.6%)	5673

## Sheet: Supplementary Table 3
Supplementary Table 3: Number of authors' affiliations in articles
		First or correspending author		Last author		Others author
Year	Article num	Num	Rate per article	Num	Rate per article	Num	Rate per article
1991	413052	315325	0.763403	1085	0.00262679	1515	0.00366782
1992	417743	322621	0.772295	1147	0.00274571	1413	0.00338246
1993	427264	331071	0.774863	1400	0.00327666	1840	0.00430647
1994	438014	342401	0.781712	1274	0.00290858	1800	0.00410946
1995	448938	349509	0.778524	1393	0.00310288	2071	0.00461311
1996	458499	363276	0.792316	1828	0.00398692	2991	0.00652346
1997	456624	381180	0.834779	2637	0.00577499	4462	0.00977172
1998	474577	397205	0.836966	2814	0.00592949	4983	0.0104999
1999	493653	412600	0.83581	2240	0.0045376	8677	0.0175771
2000	532342	449294	0.843995	1845	0.00346582	3577	0.00671936
2001	547387	469554	0.85781	2504	0.00457446	5115	0.00934439
2002	565009	486354	0.86079	1430	0.00253093	2747	0.00486187
2003	594045	507990	0.855137	1571	0.00264458	3680	0.00619482
2004	639116	559104	0.874808	1528	0.0023908	10534	0.0164821
2005	699840	614508	0.878069	1876	0.00268061	4530	0.00647291
2006	749148	662038	0.883721	3400	0.00453849	8630	0.0115198
2007	786002	697351	0.887213	4310	0.00548345	11582	0.0147353
2008	836431	741130	0.886062	6298	0.00752961	17588	0.0210274
2009	877015	783322	0.893168	6883	0.00784821	21174	0.0241433
2010	941573	842689	0.89498	8135	0.0086398	24012	0.025502
2011	1019594	917262	0.899635	14145	0.0138732	44219	0.0433692
2012	1088541	978135	0.898574	25109	0.0230667	100497	0.0923227
2013	1147946	1013778	0.883123	118228	0.102991	474763	0.413576
2014	1203387	1060750	0.88147	579385	0.481462	2349666	1.95254
2015	1255130	1125194	0.896476	833242	0.663869	3563702	2.83931
2016	1280864	1155254	0.901933	997732	0.778952	4315411	3.36914
2017	1295264	1204836	0.930186	1054172	0.813867	4622523	3.56879
2018	1334542	1257427	0.942216	1125103	0.843063	4997398	3.74465
2019	1392294	1326659	0.952858	1199366	0.861432	5450066	3.91445
2020	1033191	977792	0.946381	889661	0.861081	4144742	4.01159

## Sheet: Supplementary Table 4
Supplementary Table 4: New entry of researchers after the occurrence of novel coronavirus infectious diseases
	Without affiliations	Base years	Target years
		Author kinds (Author num)	Article num	Author kinds (Author num)	Num of articles covered (Percentage of articles covered by aurthors in base years)	Num of authors counted
Coronavirus	1998-2002 authors in 2003-2006 articles	1928 (3785)	3180	9160 (20193)	1133 (35.6%)	2204
	2008-2012 authors in 2013-2016 articles	7684 (15083)	3427	10662 (22322)	2412(70.3%)	8952
	2015-2019 authors in 2020 articles	14006 (31847)	42647	135665 (250703)	12775 (9.4%)	45138
Influenza	2014-2018 authors in 2019 artilces	71315 (181073)	5542	25856 (40723)	4920 (88.8%)	27334

## Sheet: Supplementary Table 5
Supplementary Table 5: Top 50 unique keywords reported by newly entered researchers in the past
MeSH	1998-2002 Authors in 2003-2006	2008-2012 Authors in 2013-2016	2015-2020 Authors in 2020		MeSH	1998-2002 Authors in 2003-2006	2008-2012 Authors in 2013-2016	2015-2020 Authors in 2020
Number of articles	70	681	49798		Respiratory Tract Infections	3	50	963
Infections	28	176			Orthomyxoviridae	3	47	373
Genetic Phenomena	25				Influenzavirus A	3	47	321
Information Science	20				Influenza A virus	3	47	319
Bacterial Infections and Mycoses	16	44			Organizations	3	41	1145
Nucleic Acids, Nucleotides, and Nucleosides	16				Antiviral Agents	3	15	624
Genetic Structures	16				Actinomycetales Infections	3	13	491
Genetic Techniques	16				Orthomyxoviridae Infections	2	50	427
Nucleic Acids	16				Influenza, Human	2	42	355
Bacteria	15				Viral Vaccines	2	30	413
Genome	15				Internationality	2	20	474
Biological Science Disciplines	15				Mycobacterium Infections	2	12	469
Natural Science Disciplines	15				Tuberculosis	2	11	410
Viruses	14	100	2079		Hepatitis	2	10	569
Bacterial Infections	14	42			Hepatitis, Viral, Human	2	9	531
Molecular Structure	13				Flaviviridae	2	5	440
Information Services	12				United Kingdom	2		1265
Virus Diseases	11	126	2903		Diagnostic Techniques, Digestive System	1		512
Immunologic Techniques	11				Social Sciences		162
Genome Components	11				Health Care Economics and Organizations		96
Biology	11				Social Control, Formal		70
Blood Proteins	11				Respiratory Tract Diseases		64
Genes	10				Medicine		56
Sociology	9	113			Philosophy		43
Social Problems	9	41			Communications Media		43
Warfare and Armed Conflicts	9	3			Influenza A Virus, H1N1 Subtype		37	117
Warfare	9	3			Preventive Health Services		37
Molecular Sequence Data	9				Literature		35
Computational Biology	9				Morals		31
Hemic and Immune Systems	9				Europe		31
Proteobacteria	9				Health		30
Gram-Negative Bacteria	9				Ethics		29
Documentation	9				Immunologic Deficiency Syndromes		28
Base Sequence	9				Retroviridae Infections		26
RNA Viruses	8	88	1571		Reproductive Techniques		26
Genetics	8				Lentivirus Infections		26
RNA	8				HIV Infections		26
DNA	8				Sexually Transmitted Diseases, Viral		25
Immune System	8				Industry		25
Blood	8				Sexually Transmitted Diseases		25
Globulins	8				Jurisprudence		21	428
Serum Globulins	8				Physicians		18	756
Antibodies	8				Public Policy		9	417
Immunoproteins	8				Societies		8	453
Immunoglobulins	8				Flaviviridae Infections		7	625
Sequence Homology	8				Survival Analysis			1658
Sequence Analysis	8				Mortality			1522
RNA Virus Infections	7	110	2261		Health Planning			1436
Microbiological Phenomena	7	33			National Health Programs			912
Gram-Negative Bacterial Infections	7	21			State Medicine			835
Genomics	7				Survival Rate			774
Immune System Phenomena	7				Urologic Surgical Procedures			744
Blood Cells	7				Guidelines as Topic			678
Antigens	7				Controlled Clinical Trials as Topic			659
Leukocytes	7				Randomized Controlled Trials as Topic			651
Humanities	6	141			Registries			647
Virus Physiological Phenomena	6	13	509		Radiotherapy			641
History	5	69			Prostatic Diseases			594
Animal Diseases	5	46			Practice Guidelines as Topic			589
Disease Outbreaks	5	31	447		Proportional Hazards Models			580
History, Modern 1601-	4	58			Genital Neoplasms, Male			576
History, 20th Century	4	39			Prostatic Neoplasms			546
Biological Products	4	37			Urologic Neoplasms			501
Vaccines	4	35			Heart Failure			491
Criminology	4	30			Policy			470
Crime	4	25			Endoscopy, Digestive System			460
Systemic Inflammatory Response Syndrome	4	10	433		Disease-Free Survival			455
Sepsis	4	10	427		Social Control Policies			439
*Italic numbers represent the number of appearances for keywords ranked in top 50

## Sheet: Supplementary Table 6
Supplementary Table 6; Number of coronavirus articles reported by specific countries
	1996-2002	2003-2006	2007-2012	2013-2016	2017-2019	2020Jan-Aug
Number of articles	1189	3180	3083	3427	2551	42647
USA	558	666	724	661	482	6289
China	2	599	425	488	529	5326
Italy	22	66	101	59	76	4686
India		15	27	49	47	2247
France	30	50	53	135	93	1826
Canada	59	111	107	78	99	1583
Germany	57	118	105	148	133	1409
Spain	48	35	64	52	42	1372
Australia	12	31	54	86	59	1345
UK	12	25	20	74	50	897
Brazil	6	15	37	60	53	884
Iran		1	8	18	25	875
Switzerland	20	20	33	47	49	871
Singapore	19	94	52	55	50	715
Hong Kong		246	157	123	73	667
Turkey		4	7	30	24	653
Japan	87	89	151	105	98	635
Belgium	12	27	23	40	29	581
Taiwan	4	152	122	80	45	404
Saudi Arabia		2	6	132	189	382
Greece		4	11	9	11	382
Sweden	11	14	28	43	28	376
Korea	9	12	45	88	92	350
Israel	2	7	4	7	3	347
Pakistan			1	11	13	333
Austria	5	15	8	17	13	328
Poland		2	10	21	29	326
Ireland	1		2	6	5	307
South Africa	3	2	10	17	16	301
Denmark	6	6	5	23	11	300
Egypt		1	4	55	76	273
Portugal		2	6	5	6	272
Thailand		8	10	31	43	216
Malaysia			6	13	13	204
Mexico	2			6	10	198
Norway	5	4	6	6	8	192
Argentina	4	3	8	9	11	188
Russia	1	6	8	9	13	186
Chile	3			1	6	162
Netherlands		6	7	15	10	156
New Zealand	1	4	4	4	5	152
UAE				25	15	137
Finland	4	3	8	14	10	112
Romania		1				103
Croatia	2		1	4	2	93
Czech Republic		3	1	7	4	81
Hungary	5	1	6	6	15	61
Slovenia	1	1	4	4	5	50
Bulgaria						25
Ukraine				1		20
Slovakia					5	14
*Italic numbers represent the number of appearances for keywords ranked in top 10.

## Sheet: Supplementary Table 7
Supplementary Table 7: New entry of researchers after the occurrence of novel coronavirus infectious diseases in each country
With affiliations		Base years	Target years
		Author kinds (Author num)	Article num with at least one affiliation	Author kinds (Author num)	Num of articles covered (Percentage of articles covered by aurthors in base years)	Num of authors counted
USA	1998-2002 authors in 2003-2006 articles	411 (442)	666	661 (696)	14 (2.1%)	14
	2008-2012 authors in 2013-2016 articles	648 (649)	661	3127 (3676)	25 (3.8%)	36
	2015-2019 authors in 2020 articles	5416 (6360)	6289	39800 (42322)	77 (1.2%)	167
Germany	1998-2002 authors in 2003-2006 articles	58 (63)	118	149 (165)	0 (0%)	0
	2008-2012 authors in 2013-2016 articles	113 (131)	148	837 (973)	8 (5.4%)	8
	2015-2019 authors in 2020 articles	1706 (1907)	1409	13321 (14027)	14 (1.0%)	58
China	1998-2002 authors in 2003-2006 articles	1 (1)	599	812 (851)	0 (0%)	0
	2015-2019 authors in 2020 articles	6301 (7381)	5326	41008 (44432)	76 (1.4%)	265
Taiwan	1998-2002 authors in 2003-2006 articles	2 (2)	152	147 (167)	0 (0%)	0
	2015-2019 authors in 2020 articles	419 (498)	404	2511 (2694)	9 (2.2%)	41
HongKong	1998-2002 authors in 2003-2006 articles	0 (0)	246	274 (288)	0 (0%)	0
	2015-2019 authors in 2020 articles	1126 (1304)	667	6151 (6775)	18 (2.7%)	36
Saudi Arabia	2008-2012 authors in 2013-2016 articles	5 (6)	132	611 (715)	0 (0%)	0
	2015-2019 authors in 2020 articles	1640 (1913)	382	2550 (2706)	35 (9.2%)	96
Korea	2008-2012 authors in 2013-2016 articles	36 (39)	88	492 (565)	3 (3.4%)	3
	2015-2019 authors in 2020 articles	1035 (1228)	350	2303 (2646)	39 (11.1%)	80
Without affiliations		Base years	Target years
		Author kinds (Author num)	Article num	Author kinds (Author num)	Num of articles covered (Percentage of articles covered by aurthors in base years)	Num of authors counted
USA	1998-2002 authors in 2003-2006 articles	778 (1668)	666	1943 (3377)	327 (49.0%)	655
	2008-2012 authors in 2013-2016 articles	1898 (3279)	661	2550 (4421)	425 (64.3%)	1255
	2015-2019 authors in 2020 articles	3525 (6402)	6289	30305 (42551)	1503 (23.9%)	3761
Germany	1998-2002 authors in 2003-2006 articles	77 (167)	118	363 (687)	38 (32.2%)	86
	2008-2012 authors in 2013-2016 articles	359 (632)	148	734 (1205)	101(68.2%)	337
	2015-2019 authors in 2020 articles	1204 (1908)	1409	10909 (14089)	282 (20.0%)	635
China	1998-2002 authors in 2003-2006 articles	5 (5)	599	2450 (5809)	10 (1.7%)	12
	2015-2019 authors in 2020 articles	2400 (7545)	5326	12058 (45050)	4849 (91.0%)	25332
Taiwan	1998-2002 authors in 2003-2006 articles	6 (6)	152	630 (1210)	25 (16.4%)	28
	2015-2019 authors in 2020 articles	294 (520)	404	1837 (2701)	173 (42.8%)	308
HongKong	1998-2002 authors in 2003-2006 articles	0 (0)	246	777 (1936)	0 (0%)	0
	2015-2019 authors in 2020 articles	630 (1318)	667	3879 (6805)	366 (54.9%)	1299
Saudi Arabia	2008-2012 authors in 2013-2016 articles	20 (25)	132	493 (849)	41 (31.1%)	47
	2015-2019 authors in 2020 articles	1113 (1989)	382	2121 (2747)	158 (41.4%)	429
Korea	2008-2012 authors in 2013-2016 articles	153 (238)	88	378 (649)	54 (61.4%)	143
	2015-2019 authors in 2020 articles	618 (1240)	350	1469 (2664)	283 (80.9%)	917

## Sheet: Supplementary Table 8
Supplementary Table 8: Proportion of internatinoally co-authored articles
	Coronavirus articles			All articles in PubMed
year	Num of internationally co-authored articles	Num of articles	Proportion of international articles	Num of internationally co-authored articles	Num of articles	Proportion of international articles
2016	213	952	0.22374	207525	1266288	0.16388
2017	197	852	0.23122	224091	1289197	0.17382
2018	212	832	0.25511	238930	1334356	0.17906
2019	201	867	0.2321	257209	1397374	0.18407
2020	6980	42647	0.16367	196567	1023741	0.19201
